# Supplementary material for: Myricetin Restricts the Syncytial Development Triggered by Nipah Virus Envelope Glycoproteins In Vitro
Source: Viruses. 2025 Jun 7;17(6):827. doi: 10.3390/v17060827 (PMC12197786; doi:10.3390/v17060827)
Supplement: Supplementary file 1 [file viruses-17-00827-s001.zip]

Archive with 1 entries (1 files):
- viruses-3318740-supplementary.pdf
